# Supplementary material for: Global dissociation of the posterior amygdala from the rest of the brain during REM sleep
Source: Commun Biol. 2022 Nov 28;5:1306. doi: 10.1038/s42003-022-04257-0 (PMC9705305; doi:10.1038/s42003-022-04257-0)
Supplement: Supplementary file 4 — Supplementary Data 1 [file 42003_2022_4257_MOESM4_ESM.xlsx]

## Sheet: Sheet1
Region	QW	AW	NREM	REM
LimbicCortex [18]	0.52 +/- 1.38	7.61 +/- 3.90	-1.13 +/- 1.07	29.75 +/- 5.58
CingulateCortex [36]	4.66 +/- 2.24	18.41 +/- 5.21	2.09 +/- 0.89	59.29 +/- 4.84
MotorCortex [53]	3.75 +/- 1.49	18.95 +/- 3.67	2.69 +/- 0.57	39.87 +/- 3.18
PiriformCortex [65]	2.49 +/- 0.76	12.56 +/- 3.81	0.22 +/- 0.29	10.66 +/- 1.38
OrbitalCortex [9]	1.85 +/- 2.15	8.85 +/- 3.53	0.21 +/- 0.91	12.52 +/- 4.37
SomatosensoryCortex [58]	6.28 +/- 1.52	34.28 +/- 7.80	0.23 +/- 0.41	22.56 +/- 1.62
InsularCortex [47]	7.06 +/- 2.72	40.53 +/- 17.70	0.09 +/- 0.27	10.15 +/- 1.54
RetrosplenialCortex [39]	5.49 +/- 2.81	24.79 +/- 9.22	3.27 +/- 0.88	67.08 +/- 7.47
VisualCortex [21]	1.39 +/- 1.65	17.79 +/- 5.37	-0.30 +/- 0.64	43.09 +/- 7.81
ParietalCortex [23]	4.31 +/- 3.24	19.69 +/- 5.43	0.81 +/- 1.08	35.57 +/- 4.20
EntorhinalCortex [24]	3.45 +/- 1.54	29.45 +/- 18.51	0.23 +/- 0.53	8.24 +/- 1.69
AuditoryCortex [19]	11.59 +/- 3.82	74.53 +/- 28.92	0.69 +/- 0.67	13.29 +/- 2.51
RhinalCortex [19]	6.70 +/- 2.60	59.06 +/- 34.28	1.61 +/- 0.85	7.63 +/- 2.60
Subiculum [16]	1.93 +/- 1.66	10.45 +/- 3.27	-1.05 +/- 0.59	38.33 +/- 5.61
DentateGyrus [41]	0.49 +/- 1.44	12.94 +/- 5.24	0.73 +/- 0.62	56.63 +/- 6.14
ResidualHippocampus [22]	2.13 +/- 1.98	19.87 +/- 9.40	0.14 +/- 0.87	48.98 +/- 5.09
CA3Region [33]	0.94 +/- 1.47	14.92 +/- 6.87	1.27 +/- 0.59	41.46 +/- 4.68
Fimbria [36]	2.88 +/- 1.26	15.35 +/- 5.13	0.94 +/- 0.46	33.21 +/- 3.62
CA1Region [29]	2.47 +/- 2.05	24.79 +/- 10.06	-0.83 +/- 0.49	35.86 +/- 3.81
InferiorColliculus [5]	-0.21 +/- 0.54	7.52 +/- 7.51	-0.15 +/- 1.37	46.97 +/- 12.81
SubstantiaNigra [11]	1.36 +/- 1.13	9.81 +/- 3.42	-1.04 +/- 0.45	21.62 +/- 3.44
SuperiorColliculus [15]	1.83 +/- 1.20	17.47 +/- 4.68	1.29 +/- 0.90	63.06 +/- 8.90
Septum [30]	4.23 +/- 1.34	14.28 +/- 3.40	1.45 +/- 0.60	35.01 +/- 3.48
BasalForebrain [70]	2.29 +/- 0.60	10.32 +/- 1.66	-0.01 +/- 0.20	19.58 +/- 1.43
StriaTerminalis [38]	3.47 +/- 1.16	12.64 +/- 3.82	0.96 +/- 0.34	21.13 +/- 2.56
Striatum [54]	2.39 +/- 0.74	14.52 +/- 3.50	-0.41 +/- 0.27	20.24 +/- 1.62
DPAG [10]	2.10 +/- 1.09	20.73 +/- 7.91	0.33 +/- 0.92	51.28 +/- 10.67
PretectalNuclei [9]	2.02 +/- 1.63	19.03 +/- 2.89	-1.89 +/- 0.90	70.40 +/- 10.94
Habenulla [12]	8.71 +/- 6.78	39.37 +/- 40.51	4.14 +/- 1.65	80.10 +/- 22.47
DThalamus [43]	5.74 +/- 1.98	23.79 +/- 5.81	0.17 +/- 0.43	47.45 +/- 4.43
VPAG [17]	2.18 +/- 0.71	16.98 +/- 4.26	0.60 +/- 0.80	34.46 +/- 6.13
ReticularFormation [38]	5.04 +/- 1.80	20.93 +/- 7.19	-0.46 +/- 0.42	33.85 +/- 4.29
GeniculateNuclei [22]	4.57 +/- 2.46	21.35 +/- 4.34	-1.94 +/- 0.60	39.56 +/- 4.61
VThalamus [48]	5.39 +/- 1.50	20.58 +/- 4.32	-0.54 +/- 0.43	32.34 +/- 3.41
ZonaIncerta [25]	2.64 +/- 1.25	12.91 +/- 4.18	-1.18 +/- 0.29	18.24 +/- 2.49
AnteriorAmygdala [38]	2.84 +/- 1.11	11.88 +/- 3.51	0.02 +/- 0.23	12.36 +/- 1.48
PosteriorAmygdala [33]	3.06 +/- 1.06	12.10 +/- 3.45	0.37 +/- 0.44	11.37 +/- 1.62
VHypothalamus [25]	2.40 +/- 0.81	9.40 +/- 4.57	0.04 +/- 0.29	16.81 +/- 2.61
PreopticArea [26]	2.78 +/- 1.35	7.06 +/- 2.13	0.91 +/- 0.46	17.51 +/- 1.75
LHypothalamus [34]	2.69 +/- 1.19	10.74 +/- 2.58	-0.63 +/- 0.29	19.57 +/- 2.00
OlfactoryNuclei [35]	2.81 +/- 1.29	9.79 +/- 2.24	-0.36 +/- 0.26	21.06 +/- 2.92
DHypothalamus [37]	2.77 +/- 0.90	10.64 +/- 2.82	-0.53 +/- 0.29	19.50 +/- 2.38
VTegmentalArea [14]	1.41 +/- 0.80	7.27 +/- 2.85	-1.38 +/- 0.62	15.10 +/- 2.95
MammillaryNuclei [15]	2.98 +/- 1.76	9.17 +/- 2.21	2.35 +/- 1.77	26.16 +/- 8.79
OptChiasm [53]	4.61 +/- 1.32	14.24 +/- 3.52	0.57 +/- 0.34	23.91 +/- 3.02
Ventricles [60]	3.82 +/- 1.08	16.36 +/- 4.17	1.86 +/- 0.49	35.48 +/- 3.02
CCallosum [72]	3.44 +/- 0.80	18.87 +/- 4.30	0.61 +/- 0.29	28.01 +/- 1.85
Cerebellum [6]	1.52 +/- 1.72	6.37 +/- 2.34	1.67 +/- 0.50	10.04 +/- 1.66
Claustrum [35]	2.69 +/- 0.88	13.27 +/- 3.64	0.95 +/- 0.50	13.33 +/- 1.84
BrainStem [10]	0.48 +/- 1.11	8.29 +/- 3.34	-0.31 +/- 0.87	6.91 +/- 3.84
PinealGland [5]	-0.26 +/- 2.12	-1.77 +/- 9.37	-2.39 +/- 2.02	12.68 +/- 21.11
