# Supplementary material for: Global dissociation of the posterior amygdala from the rest of the brain during REM sleep
Source: Commun Biol. 2022 Nov 28;5:1306. doi: 10.1038/s42003-022-04257-0 (PMC9705305; doi:10.1038/s42003-022-04257-0)
Supplement: Supplementary file 5 — Supplementary Data 2 [file 42003_2022_4257_MOESM5_ESM.xlsx]

## Sheet: Sheet1
Region	Ref-Index-REM	Ref-Index-REM-PHASIC	Ref-Index-REM-TONIC
LimbicCortex[18]	0.583+/-0.048	0.541+/-0.047	0.422+/-0.041
CingulateCortex[36]	0.578+/-0.020	0.540+/-0.030	0.447+/-0.021
MotorCortex[53]	0.489+/-0.017	0.477+/-0.021	0.398+/-0.017
PiriformCortex[65]	0.467+/-0.030	0.359+/-0.027	0.381+/-0.026
OrbitalCortex[9]	0.437+/-0.095	0.389+/-0.078	0.322+/-0.072
SomatosensoryCortex[58]	0.425+/-0.022	0.410+/-0.024	0.341+/-0.020
InsularCortex[47]	0.368+/-0.037	0.301+/-0.031	0.303+/-0.031
RetrosplenialCortex[39]	0.583+/-0.028	0.558+/-0.035	0.432+/-0.026
VisualCortex[21]	0.529+/-0.024	0.530+/-0.029	0.378+/-0.029
ParietalCortex[23]	0.465+/-0.027	0.488+/-0.029	0.359+/-0.029
EntorhinalCortex[24]	0.348+/-0.053	0.311+/-0.050	0.278+/-0.045
AuditoryCortex[19]	0.252+/-0.037	0.203+/-0.039	0.157+/-0.024
RhinalCortex[19]	0.228+/-0.037	0.176+/-0.043	0.161+/-0.030
Subiculum[16]	0.684+/-0.029	0.582+/-0.038	0.531+/-0.042
DentateGyrus[41]	0.646+/-0.020	0.599+/-0.024	0.499+/-0.023
ResidualHippocampus[22]	0.645+/-0.016	0.637+/-0.030	0.486+/-0.024
CA3Region[33]	0.616+/-0.019	0.561+/-0.027	0.495+/-0.023
Fimbria[36]	0.608+/-0.027	0.528+/-0.028	0.506+/-0.025
CA1Region[29]	0.575+/-0.030	0.536+/-0.036	0.425+/-0.028
InferiorColliculus[5]	0.730+/-0.058	0.643+/-0.099	0.503+/-0.041
SubstantiaNigra[11]	0.714+/-0.015	0.622+/-0.060	0.502+/-0.046
SuperiorColliculus[15]	0.697+/-0.036	0.626+/-0.045	0.510+/-0.039
Septum[30]	0.664+/-0.025	0.536+/-0.036	0.540+/-0.027
BasalForebrain[70]	0.663+/-0.019	0.502+/-0.024	0.539+/-0.020
StriaTerminalis[38]	0.619+/-0.021	0.455+/-0.025	0.525+/-0.022
Striatum[54]	0.591+/-0.020	0.472+/-0.025	0.491+/-0.020
DPAG[10]	0.743+/-0.023	0.687+/-0.054	0.542+/-0.029
PretectalNuclei[9]	0.670+/-0.037	0.762+/-0.028	0.435+/-0.033
Habenulla[12]	0.655+/-0.060	0.578+/-0.067	0.493+/-0.064
DThalamus[43]	0.653+/-0.016	0.598+/-0.025	0.515+/-0.021
VPAG[17]	0.627+/-0.048	0.613+/-0.051	0.445+/-0.040
ReticularFormation[38]	0.625+/-0.021	0.580+/-0.030	0.494+/-0.020
GeniculateNuclei[22]	0.609+/-0.033	0.603+/-0.039	0.458+/-0.036
VThalamus[48]	0.593+/-0.027	0.545+/-0.028	0.462+/-0.026
ZonaIncerta[25]	0.583+/-0.030	0.557+/-0.042	0.461+/-0.030
AnteriorAmygdala[38]	0.598+/-0.027	0.391+/-0.027	0.512+/-0.026
PosteriorAmygdala[33]	0.491+/-0.035	0.332+/-0.029	0.411+/-0.036
VHypothalamus[25]	0.707+/-0.016	0.510+/-0.031	0.592+/-0.023
PreopticArea[26]	0.679+/-0.022	0.446+/-0.039	0.563+/-0.029
LHypothalamus[34]	0.668+/-0.026	0.529+/-0.031	0.540+/-0.028
OlfactoryNuclei[35]	0.662+/-0.024	0.436+/-0.035	0.554+/-0.027
DHypothalamus[37]	0.634+/-0.021	0.560+/-0.031	0.499+/-0.022
VTegmentalArea[14]	0.610+/-0.053	0.572+/-0.062	0.421+/-0.044
MammillaryNuclei[15]	0.589+/-0.036	0.533+/-0.043	0.462+/-0.041
OptChiasm[53]	0.613+/-0.024	0.424+/-0.029	0.504+/-0.026
Ventricles[60]	0.622+/-0.014	0.513+/-0.024	0.498+/-0.017
CCallosum[72]	0.603+/-0.016	0.537+/-0.022	0.474+/-0.016
Cerebellum[6]	0.495+/-0.110	0.323+/-0.084	0.418+/-0.104
Claustrum[35]	0.430+/-0.038	0.368+/-0.035	0.350+/-0.031
BrainStem[10]	0.263+/-0.104	0.281+/-0.098	0.187+/-0.074
PinealGland[5]	0.087+/-0.175	0.115+/-0.166	0.060+/-0.109
